# Supplementary material for: Improving Phylogeny Reconstruction at the Strain Level Using Peptidome Datasets
Source: PLoS Comput Biol. 2016 Dec 29;12(12):e1005271. doi: 10.1371/journal.pcbi.1005271 (PMC5198984; doi:10.1371/journal.pcbi.1005271)
Supplement: S3 File — (ODS) [file pcbi.1005271.s003.ods]

## Sheet: digital_DDH_as_cross_table
	NC_003909	NC_003997	NC_004722	NC_005945	NC_005957	NC_006274	NC_007530	NC_008600	NC_011658	NC_011725	NC_011772	NC_011773	NC_011969	NC_012472	NC_012581	NC_012659	NC_014171	NC_014335	NC_016771	NC_016779	NC_017196	NC_017200	NC_017208	NC_017729	NC_018491	NC_018500	NC_018508	NC_018693	NC_018877	NC_020238	NC_020376	NC_022873
NC_003909	NA	57	44.9	57	57	57.6	57	57.2	67.2	45	44.2	57.3	66.3	57.2	57	57	44.9	57.1	67.1	57.2	30.3	66.8	44.4	57	83.8	44.4	44.3	42.3	44.5	44.7	44.5	44.5
NC_003997	57	NA	45	99.9	81.1	77	100	78.3	60.8	44.8	44.2	88.2	61	77.6	99.8	100	45	80.5	60.9	79.1	32.6	59.8	44.4	99.8	57.7	44.2	44.2	42.5	44.5	44.5	44.4	44.3
NC_004722	44.9	45	NA	45	45.4	44.9	45	45.1	45.8	83.1	65.6	45	45.6	44.8	45	45	90.9	45.2	45.8	45.1	30.6	45.2	71.4	45	45	65.7	66	44.6	71.5	73.6	71.5	71.1
NC_005945	57	99.9	45	NA	81.1	76.9	99.9	78.3	60.8	44.8	44.2	88.1	61	77.5	99.8	99.9	45	80.5	60.9	79	32.5	59.8	44.4	99.8	57.7	44.2	44.2	42.5	44.5	44.5	44.4	44.3
NC_005957	57	81.1	45.4	81.1	NA	75.7	81.1	76.9	61.8	45.1	44.4	83.9	62	76.5	81.1	81.1	45.6	79.6	61.8	76.9	33.7	60.1	44.6	81.1	57.4	44.4	44.4	42.9	44.6	44.9	44.5	44.6
NC_006274	57.6	77	44.9	76.9	75.7	NA	77	74.1	62.7	44.8	44.2	77	62.9	73.4	77	77	45.1	75.9	62.8	74.6	31.9	61.1	44.4	76.9	58.5	44.3	44.2	42.5	44.5	44.5	44.4	44.4
NC_007530	57	100	45	99.9	81.1	77	NA	78.3	60.8	44.8	44.2	88.2	61	77.6	99.8	100	45	80.5	60.9	79.1	32.6	59.8	44.4	99.8	57.7	44.2	44.2	42.5	44.5	44.5	44.4	44.3
NC_008600	57.2	78.3	45.1	78.3	76.9	74.1	78.3	NA	60.7	45.1	44.5	79	60.6	91.5	78.3	78.3	45.3	77.5	60.7	93	34.1	61	44.5	78.2	57.6	44.8	44.4	42.7	44.5	44.8	44.5	44.6
NC_011658	67.2	60.8	45.8	60.8	61.8	62.7	60.8	60.7	NA	45.6	44.4	61.4	89.8	60.4	60.9	60.8	45.7	62.3	99.6	60.7	33.2	69.5	44.9	60.9	67.8	44.4	44.5	42.5	44.9	44.8	44.9	44.8
NC_011725	45	44.8	83.1	44.8	45.1	44.8	44.8	45.1	45.6	NA	66.2	45.1	45.5	44.9	44.8	44.8	82.6	45.1	45.6	45	30.9	45.2	70.7	44.8	45	66	66.1	44.7	70.9	75.2	70.8	70.7
NC_011772	44.2	44.2	65.6	44.2	44.4	44.2	44.2	44.5	44.4	66.2	NA	44.3	44.3	44.3	44.2	44.2	65.9	44.3	44.5	44.5	31.3	44.4	69.8	44.1	44.3	90.3	94.2	44.6	69.9	64.7	69.9	69.2
NC_011773	57.3	88.2	45	88.1	83.9	77	88.2	79	61.4	45.1	44.3	NA	61.3	78.4	88.1	88.2	45.3	80.6	61.4	79.1	33.1	60.3	44.4	88	57.7	44.4	44.3	42.8	44.5	44.8	44.4	44.5
NC_011969	66.3	61	45.6	61	62	62.9	61	60.6	89.8	45.5	44.3	61.3	NA	60.5	61.1	61	45.7	62.6	89.9	60.6	32.9	70	44.9	61.1	66.9	44.5	44.5	42.6	44.9	45.2	44.9	44.8
NC_012472	57.2	77.6	44.8	77.5	76.5	73.4	77.6	91.5	60.4	44.9	44.3	78.4	60.5	NA	77.6	77.6	44.9	77.5	60.5	90.2	34.3	60.7	44.3	77.5	57.6	44.4	44.3	42.6	44.3	44.6	44.3	44.3
NC_012581	57	99.8	45	99.8	81.1	77	99.8	78.3	60.9	44.8	44.2	88.1	61.1	77.6	NA	99.8	45	80.5	61	79	32.6	59.8	44.4	99.7	57.7	44.2	44.2	42.6	44.5	44.5	44.4	44.3
NC_012659	57	100	45	99.9	81.1	77	100	78.3	60.8	44.8	44.2	88.2	61	77.6	99.8	NA	45	80.5	60.9	79.1	32.6	59.8	44.4	99.8	57.7	44.2	44.2	42.5	44.5	44.5	44.4	44.3
NC_014171	44.9	45	90.9	45	45.6	45.1	45	45.3	45.7	82.6	65.9	45.3	45.7	44.9	45	45	NA	45.4	45.7	45.2	30.8	45.3	71.4	45	45	65.7	66.2	44.7	71.6	73.3	71.5	71.2
NC_014335	57.1	80.5	45.2	80.5	79.6	75.9	80.5	77.5	62.3	45.1	44.3	80.6	62.6	77.5	80.5	80.5	45.4	NA	62.3	77.8	33.1	60.7	44.4	80.5	57.5	44.2	44.2	42.9	44.4	44.8	44.4	44.5
NC_016771	67.1	60.9	45.8	60.9	61.8	62.8	60.9	60.7	99.6	45.6	44.5	61.4	89.9	60.5	61	60.9	45.7	62.3	NA	60.7	33.2	69.7	44.9	60.9	67.8	44.5	44.6	42.6	45	44.9	44.9	44.8
NC_016779	57.2	79.1	45.1	79	76.9	74.6	79.1	93	60.7	45	44.5	79.1	60.6	90.2	79	79.1	45.2	77.8	60.7	NA	33.5	60.9	44.5	79	57.8	44.7	44.4	42.8	44.5	44.7	44.5	44.5
NC_017196	30.3	32.6	30.6	32.5	33.7	31.9	32.6	34.1	33.2	30.9	31.3	33.1	32.9	34.3	32.6	32.6	30.8	33.1	33.2	33.5	NA	32.8	31.1	31.9	32	31.8	30.9	35.8	31.9	29.9	31.3	31.9
NC_017200	66.8	59.8	45.2	59.8	60.1	61.1	59.8	61	69.5	45.2	44.4	60.3	70	60.7	59.8	59.8	45.3	60.7	69.7	60.9	32.8	NA	44.5	59.8	66.6	44.3	44.5	42.3	44.5	44.8	44.5	44.3
NC_017208	44.4	44.4	71.4	44.4	44.6	44.4	44.4	44.5	44.9	70.7	69.8	44.4	44.9	44.3	44.4	44.4	71.4	44.4	44.9	44.5	31.1	44.5	NA	44.4	44.6	69.3	69.9	44.8	99.6	67.6	99.6	88.8
NC_017729	57	99.8	45	99.8	81.1	76.9	99.8	78.2	60.9	44.8	44.1	88	61.1	77.5	99.7	99.8	45	80.5	60.9	79	31.9	59.8	44.4	NA	57.7	44.2	44.1	42.5	44.5	44.5	44.4	44.3
NC_018491	83.8	57.7	45	57.7	57.4	58.5	57.7	57.6	67.8	45	44.3	57.7	66.9	57.6	57.7	57.7	45	57.5	67.8	57.8	32	66.6	44.6	57.7	NA	44.5	44.4	42.5	44.7	45	44.6	44.6
NC_018500	44.4	44.2	65.7	44.2	44.4	44.3	44.2	44.8	44.4	66	90.3	44.4	44.5	44.4	44.2	44.2	65.7	44.2	44.5	44.7	31.8	44.3	69.3	44.2	44.5	NA	89.9	44.4	69.5	65.1	69.4	68.5
NC_018508	44.3	44.2	66	44.2	44.4	44.2	44.2	44.4	44.5	66.1	94.2	44.3	44.5	44.3	44.2	44.2	66.2	44.2	44.6	44.4	30.9	44.5	69.9	44.1	44.4	89.9	NA	44.5	70	64.8	69.9	68.8
NC_018693	42.3	42.5	44.6	42.5	42.9	42.5	42.5	42.7	42.5	44.7	44.6	42.8	42.6	42.6	42.6	42.5	44.7	42.9	42.6	42.8	35.8	42.3	44.8	42.5	42.5	44.4	44.5	NA	44.8	44.3	44.7	44.8
NC_018877	44.5	44.5	71.5	44.5	44.6	44.5	44.5	44.5	44.9	70.9	69.9	44.5	44.9	44.3	44.5	44.5	71.6	44.4	45	44.5	31.9	44.5	99.6	44.5	44.7	69.5	70	44.8	NA	67.9	99.7	89
NC_020238	44.7	44.5	73.6	44.5	44.9	44.5	44.5	44.8	44.8	75.2	64.7	44.8	45.2	44.6	44.5	44.5	73.3	44.8	44.9	44.7	29.9	44.8	67.6	44.5	45	65.1	64.8	44.3	67.9	NA	67.5	66.7
NC_020376	44.5	44.4	71.5	44.4	44.5	44.4	44.4	44.5	44.9	70.8	69.9	44.4	44.9	44.3	44.4	44.4	71.5	44.4	44.9	44.5	31.3	44.5	99.6	44.4	44.6	69.4	69.9	44.7	99.7	67.5	NA	89
NC_022873	44.5	44.3	71.1	44.3	44.6	44.4	44.3	44.6	44.8	70.7	69.2	44.5	44.8	44.3	44.3	44.3	71.2	44.5	44.8	44.5	31.9	44.3	88.8	44.3	44.6	68.5	68.8	44.8	89	66.7	89	NA
