# Supplementary material for: Improving Phylogeny Reconstruction at the Strain Level Using Peptidome Datasets
Source: PLoS Comput Biol. 2016 Dec 29;12(12):e1005271. doi: 10.1371/journal.pcbi.1005271 (PMC5198984; doi:10.1371/journal.pcbi.1005271)
Supplement: S4 File — (XLSX) [file pcbi.1005271.s004.xlsx]

## Sheet: 32 genomes
	PSORTb	MZJava	TOTAL FOR GENOME
B. anthracis str. “Ames Antecesor”	1:36:54	0:01:07.126000	1:38:01.126000
B. anthracis str. A0248	1:45:39	0:01:14.079000	1:46:53.079000
B. anthracis str. Ames	1:46:00	0:01:04.095000	1:47:04.095000
B. anthracis str. CDC 684	1:48:44	0:01:29.212000	1:50:13.212000
B. anthracis str. H901	1:45:53	0:01:08.815000	1:47:01.815000
B. anthracis str. Sterne	1:37:30	0:01:32.617000	1:39:02.617000
B. cereus 03BB202	1:44:38	0:01:06.842000	1:45:44.842000
B. cereus AH187	1:45:17	0:01:20.106000	1:46:37.106000
B. cereus AH820	1:44:45	0:01:17.338000	1:46:02.338000
B. cereus str. ATCC 10987	1:49:26	0:01:40.821000	1:51:06.821000
B. cereus str. ATCC 14579	1:42:27	0:01:47.281000	1:44:14.281000
B. cereus B4264	1:46:44	0:01:52.665000	1:48:36.665000
B. cereus biovar anthracis str. CI 684	1:44:42	0:01:43.203000	1:46:25.203000
B. cereus str. E33L 10987	1:49:12	0:01:41.785000	1:50:53.785000
B. cereus F837/76 strain:F0837/76	1:52:26	0:01:33.312000	1:53:59.312000
B. cereus FRI-35	1:40:17	0:01:55.956000	1:42:12.956000
B. cereus G9842	1:47:35	0:01:26.626000	1:49:01.626000
B. cereus NC7401	1:49:11	0:01:52.237000	1:51:03.237000
B. cereus str.Q1	1:42:33	0:01:42.979000	1:44:15.979000
B. subtilis subsp. natto BEST195	1:25:12	0:01:26.168000	1:26:38.168000
B. thuringiensis str. Al Hakam	1:44:50	0:01:24.363000	1:46:14.363000
B. thuringiensis BMB171	1:41:06	0:01:41.986000	1:42:47.986000
B. thuringiensis Bt407	1:50:26	0:01:10.800000	1:51:36.800000
B. thuringiensis HD 771	1:56:31	0:01:23.132000	1:57:54.132000
B. thuringiensis HD 789	1:47:37	0:01:55.768000	1:49:32.768000
B. thuringiensis MC28	1:46:57	0:01:18.985000	1:48:15.985000
B. thuringiensis serovar chinensis CT-43	1:48:41	0:01:57.406000	1:50:38.406000
B. thuringiensis serovar finitimus YBT-020	1:58:19	0:01:09.578000	1:59:28.578000
B. thuringiensis serovar thungiensis str. IS5056	1:49:02	0:01:59.077000	1:51:01.077000
B. thuringiensis serovar konkurian str. 97-27	1:42:12	0:01:51.336000	1:44:03.336000
B. thuringiensis serovar kurstaki str. HD73	2:04:45	0:01:56.895000	2:06:41.895000
B. thuringiensis YBT-1518	1:46:36	0:01:52.588000	1:48:28.588000
TOTAL FOR DATASET	2 days, 8:42:07	0:49:45.178000	2 days, 9:31:52.178000
AVERAGE PROCESS TIME	1:46:18.969000	0:01:33.287000

## Sheet: 24 genomes
1º RUN
	PSORTb	MZJava	TOTAL FOR GENOME
B. anthracis str. “Ames Antecesor”	1:31:37.877000	0:01:39.121000	1:33:16.998000
B. anthracis str. A0248	1:43:30.580000	0:01:17.783000	1:44:48.363000
B. anthracis str. Ames	1:50:32.530000	0:01:39.348000	1:52:11.878000
B. anthracis str. H901	1:44:09.397000	0:01:24.587000	1:45:33.984000
B. anthracis str. Sterne	1:37:51.304000	0:01:40.090000	1:39:31.395000
B. cereus AH187	1:52:32.240000	0:01:39.122000	1:54:11.361000
B. cereus AH820	1:40:40.553000	0:01:35.178000	1:42:15.731000
B. cereus str. ATCC 10987	1:44:34.119000	0:01:32.788000	1:46:06.907000
B. cereus biovar anthracis str. CI 684	1:49:38.210000	0:01:17.513000	1:50:55.724000
B. cereus str. E33L 10987	1:50:34.197000	0:01:54.895000	1:52:29.092000
B. cereus F837/76 strain:F0837/76	1:51:08.773000	0:01:07.208000	1:52:15.981000
B. cereus G9842	1:55:03.219000	0:01:15.484000	1:56:18.704000
B. cereus NC7401	1:44:27.057000	0:01:03.456000	1:45:30.513000
B. cereus str.Q1	1:50:13.479000	0:01:06.485000	1:51:19.963000
B. subtilis subsp. natto BEST195	1:23:00.273000	0:01:40.466000	1:24:40.739000
B. thuringiensis str. Al Hakam	1:41:03.728000	0:01:30.659000	1:42:34.387000
B. thuringiensis BMB171	1:31:32.410000	0:01:33.285000	1:33:05.695000
B. thuringiensis Bt407	1:52:40.286000	0:01:39.313000	1:54:19.599000
B. thuringiensis MC28	1:44:07.778000	0:01:55.473000	1:46:03.250000
B. thuringiensis serovar chinensis CT-43	1:50:31.794000	0:01:11.783000	1:51:43.577000
B. thuringiensis serovar finitimus YBT-020	1:51:46.366000	0:01:54.705000	1:53:41.071000
B. thuringiensis serovar thungiensis str. IS5056	1:44:01.280000	0:02:10.773000	1:46:12.052000
B. thuringiensis serovar kurstaki str. HD73	2:05:55.968000	0:01:59.229000	2:07:55.197000
B. thuringiensis YBT-1518	1:54:13.401000	0:01:12.216000	1:55:25.617000
TOTAL FOR DATASET	1 day, 18:25:26.818000	0:37:00.960000	1 day, 19:02:27.778000
AVERAGE PROCESS TIME	1:46:03.617000	0:01:32.540000
2º RUN
	PSORTb	MZJava	TOTAL FOR GENOME
B. anthracis str. A0248	1:48:18.030000	0:01:23.256000	1:49:41.285000
B. anthracis str. Ames	1:50:20.077000	0:01:32.231000	1:51:52.307000
B. anthracis str. CDC 684	1:55:02.570000	0:01:36.173000	1:56:38.743000
B. anthracis str. H901	1:44:23.050000	0:01:12.103000	1:45:35.153000
B. anthracis str. Sterne	1:42:46.565000	0:01:35.119000	1:44:21.685000
B. cereus 03BB202	1:39:48.136000	0:01:03.314000	1:40:51.450000
B. cereus str. ATCC 10987	1:54:33.663000	0:02:03.195000	1:56:36.858000
B. cereus str. ATCC 14579	1:37:10.294000	0:01:34.646000	1:38:44.940000
B. cereus B4264	1:45:30.425000	0:01:28.687000	1:46:59.112000
B. cereus str. E33L 10987	1:55:20.626000	0:01:54.625000	1:57:15.251000
B. cereus F837/76 strain:F0837/76	1:53:36.911000	0:01:26.599000	1:55:03.510000
B. cereus FRI-35	1:48:19.573000	0:01:16.042000	1:49:35.615000
B. cereus NC7401	1:57:11.307000	0:01:55.279000	1:59:06.585000
B. cereus str.Q1	1:41:20.365000	0:01:52.697000	1:43:13.062000
B. subtilis subsp. natto BEST195	1:23:31.903000	0:01:40.387000	1:25:12.290000
B. thuringiensis str. Al Hakam	1:49:35.918000	0:01:11.784000	1:50:47.702000
B. thuringiensis BMB171	1:40:56.327000	0:01:50.894000	1:42:47.220000
B. thuringiensis Bt407	1:52:06.750000	0:01:37.309000	1:53:44.059000
B. thuringiensis HD 771	1:54:00.562000	0:02:07.135000	1:56:07.697000
B. thuringiensis HD 789	1:53:43.748000	0:01:37.945000	1:55:21.693000
B. thuringiensis MC28	1:47:20.870000	0:01:43.320000	1:49:04.190000
B. thuringiensis serovar thungiensis str. IS5056	1:46:59.272000	0:01:28.030000	1:48:27.302000
B. thuringiensis serovar konkurian str. 97-27	1:38:23.892000	0:01:21.187000	1:39:45.079000
B. thuringiensis serovar kurstaki str. HD73	2:04:04.862000	0:01:52.667000	2:05:57.529000
TOTAL FOR DATASET	1 day, 19:04:25.694000	0:38:24.623000	1 day, 19:42:50.318000
AVERAGE PROCESS TIME	1:47:41.071000	0:01:36.026000
3º RUN
	PSORTb	MZJava	TOTAL FOR GENOME
B. anthracis str. “Ames Antecesor”	1:38:27.914000	0:01:26.756000	1:39:54.670000
B. anthracis str. A0248	1:42:29.355000	0:01:23.645000	1:43:53
B. anthracis str. Ames	1:46:11.121000	0:01:56.932000	1:48:08.053000
B. anthracis str. CDC 684	1:56:10.849000	0:01:21.437000	1:57:32.286000
B. anthracis str. Sterne	1:34:05.921000	0:01:30.715000	1:35:36.635000
B. cereus 03BB202	1:44:24.728000	0:01:56.849000	1:46:21.577000
B. cereus AH187	1:38:23.647000	0:01:48.790000	1:40:12.437000
B. cereus B4264	1:41:25.364000	0:01:32.218000	1:42:57.582000
B. cereus biovar anthracis str. CI 684	1:45:04.709000	0:01:05.575000	1:46:10.284000
B. cereus str. E33L 10987	1:51:24.285000	0:01:50.684000	1:53:14.969000
B. cereus F837/76 strain:F0837/76	1:49:03.774000	0:01:23.593000	1:50:27.368000
B. cereus FRI-35	1:42:49.284000	0:01:12.431000	1:44:01.715000
B. cereus G9842	1:42:35.282000	0:01:59.206000	1:44:34.488000
B. cereus NC7401	1:48:14.765000	0:01:57.323000	1:50:12.087000
B. subtilis subsp. natto BEST195	1:31:40.588000	0:01:24.340000	1:33:04.928000
B. thuringiensis str. Al Hakam	1:40:37.867000	0:00:55.788000	1:41:33.655000
B. thuringiensis BMB171	1:36:46.338000	0:01:08.296000	1:37:54.634000
B. thuringiensis Bt407	1:46:30.030000	0:01:26.160000	1:47:56.190000
B. thuringiensis HD 771	2:01:41.658000	0:02:08.697000	2:03:50.355000
B. thuringiensis serovar chinensis CT-43	1:42:46.145000	0:01:22.841000	1:44:08.986000
B. thuringiensis serovar finitimus YBT-020	1:59:26.483000	0:02:05.903000	2:01:32.386000
B. thuringiensis serovar thungiensis str. IS5056	1:48:46.873000	0:01:18.356000	1:50:05.229000
B. thuringiensis serovar konkurian str. 97-27	1:41:55.502000	0:01:38.641000	1:43:34.144000
B. thuringiensis YBT-1518	1:42:14.475000	0:01:49.743000	1:44:04.218000
TOTAL FOR DATASET	1 day, 17:53:16.959000	0:37:44.917000	1 day, 18:31:01.876000
AVERAGE PROCESS TIME	1:44:43.207000	0:01:34.372000
4º RUN
	PSORTb	MZJava	TOTAL FOR GENOME
B. anthracis str. “Ames Antecesor”	1:34:21.284000	0:01:31.108000	1:35:52.392000
B. anthracis str. A0248	1:47:36.659000	0:01:42.582000	1:49:19.241000
B. anthracis str. Ames	1:42:29.369000	0:01:01.182000	1:43:30.551000
B. anthracis str. CDC 684	1:52:37.022000	0:01:16.836000	1:53:53.858000
B. anthracis str. H901	1:53:04.841000	0:01:04.747000	1:54:09.588000
B. cereus 03BB202	1:45:08.021000	0:01:25.806000	1:46:33.826000
B. cereus AH187	1:51:12.044000	0:01:45.373000	1:52:57.417000
B. cereus AH820	1:50:15.355000	0:01:57.567000	1:52:12.922000
B. cereus str. ATCC 10987	1:49:48.347000	0:01:08.231000	1:50:56.578000
B. cereus biovar anthracis str. CI 684	1:49:11.340000	0:01:01.232000	1:50:12.573000
B. cereus str. E33L 10987	1:54:22.475000	0:01:42.241000	1:56:04.716000
B. cereus F837/76 strain:F0837/76	1:59:08.606000	0:01:42.186000	2:00:50.792000
B. cereus FRI-35	1:42:34.245000	0:01:28.411000	1:44:02.656000
B. cereus NC7401	1:44:39.862000	0:02:02.651000	1:46:42.512000
B. subtilis subsp. natto BEST195	1:26:12.059000	0:01:08.554000	1:27:20.613000
B. thuringiensis BMB171	1:39:22.053000	0:01:30.194000	1:40:52.246000
B. thuringiensis Bt407	1:47:03.563000	0:01:26.424000	1:48:29.987000
B. thuringiensis HD 771	2:03:08.878000	0:01:54.505000	2:05:03.383000
B. thuringiensis HD 789	1:39:31.067000	0:01:40.920000	1:41:11.988000
B. thuringiensis MC28	1:45:37.105000	0:01:31.840000	1:47:08.945000
B. thuringiensis serovar finitimus YBT-020	1:50:30.098000	0:01:39.219000	1:52:09.317000
B. thuringiensis serovar konkurian str. 97-27	1:45:58.446000	0:01:47.566000	1:47:46.012000
B. thuringiensis serovar kurstaki str. HD73	2:03:09.871000	0:01:44.556000	2:04:54.427000
B. thuringiensis YBT-1518	1:51:01.581000	0:01:19.547000	1:52:21.128000
TOTAL FOR DATASET	1 day, 19:08:04.191000	0:36:33.480000	1 day, 19:44:37.670000
AVERAGE PROCESS TIME	1:47:50.175000	0:01:31.395000
AVERAGE RUNNING TIMES
PSORTb	MZJava	TOTAL FOR DATASET
1 day, 18:37:48.415000	0:37:25.995000	1 day, 19:15:14.410000
STANDAR DEVIATION TIMES
PSORTb	MZJava	TOTAL FOR DATASET
0:35:24.067000	0:00:48.921000	0:35:19.338000

## Sheet: 16 genomes
1º RUN
	PSORTb	MZJava	TOTAL FOR GENOME
B. anthracis str. A0248	1:52:25.188000	0:01:35.201000	1:54:00.389000
B. anthracis str. Ames	1:42:05.859000	0:01:32.126000	1:43:37.984000
B. anthracis str. CDC 684	1:41:09.878000	0:01:26.367000	1:42:36.245000
B. anthracis str. Sterne	1:35:42.361000	0:01:40.292000	1:37:22.652000
B. cereus AH187	1:45:43.824000	0:01:29.879000	1:47:13.703000
B. cereus str. ATCC 14579	1:47:02.994000	0:01:51.217000	1:48:54.211000
B. cereus biovar anthracis str. CI 684	1:40:30.555000	0:01:28.537000	1:41:59.092000
B. cereus FRI-35	1:38:00.337000	0:01:32.077000	1:39:32.414000
B. cereus G9842	1:43:28.959000	0:01:20.168000	1:44:49.127000
B. subtilis subsp. natto BEST195	1:28:31.135000	0:00:54.219000	1:29:25.354000
B. thuringiensis BMB171	1:43:40.348000	0:01:40.100000	1:45:20.448000
B. thuringiensis MC28	1:42:39.159000	0:02:04.054000	1:44:43.213000
B. thuringiensis serovar finitimus YBT-020	1:57:46.714000	0:01:31.825000	1:59:18.538000
B. thuringiensis serovar thungiensis str. IS5056	1:50:51.549000	0:01:13.903000	1:52:05.453000
B. thuringiensis serovar konkurian str. 97-27	1:46:52.705000	0:01:12.800000	1:48:05.505000
B. thuringiensis serovar kurstaki str. HD73	2:09:00.821000	0:02:03.520000	2:11:04.342000
TOTAL FOR DATASET	1 day, 4:05:32.385000	0:24:36.284000	1 day, 4:30:08.669000
AVERAGE PROCESS TIME	1:45:20.774000	0:01:32.268000
2º RUN
	PSORTb	MZJava	TOTAL FOR GENOME
B. anthracis str. “Ames Antecesor”	1:35:30.242000	0:01:18.533000	1:36:48.775000
B. anthracis str. Ames	1:39:52.697000	0:00:59.003000	1:40:51.699000
B. anthracis str. CDC 684	1:40:07.594000	0:01:48.246000	1:41:55.840000
B. anthracis str. Sterne	1:36:25.421000	0:01:33.174000	1:37:58.596000
B. cereus str. ATCC 14579	1:44:15.829000	0:01:06.234000	1:45:22.063000
B. cereus str. E33L 10987	1:51:49.041000	0:01:46.400000	1:53:35.441000
B. cereus F837/76 strain:F0837/76	1:58:21.195000	0:01:40.028000	2:00:01.223000
B. cereus FRI-35	1:40:25.201000	0:01:29.774000	1:41:54.974000
B. cereus str.Q1	1:47:29.196000	0:01:03.354000	1:48:32.551000
B. subtilis subsp. natto BEST195	1:24:56.676000	0:00:53.863000	1:25:50.539000
B. thuringiensis str. Al Hakam	1:52:29.846000	0:01:04.772000	1:53:34.618000
B. thuringiensis BMB171	1:41:19.654000	0:01:41.159000	1:43:00.814000
B. thuringiensis serovar chinensis CT-43	1:45:17.459000	0:02:00.419000	1:47:17.878000
B. thuringiensis serovar finitimus YBT-020	1:57:13.518000	0:01:46.824000	1:59:00.343000
B. thuringiensis serovar konkurian str. 97-27	1:51:53.213000	0:01:57.523000	1:53:50.735000
B. thuringiensis serovar kurstaki str. HD73	2:04:23.517000	0:02:04.025000	2:06:27.543000
TOTAL FOR DATASET	1 day, 4:11:50.299000	0:24:13.332000	1 day, 4:36:03.632000
AVERAGE PROCESS TIME	1:45:44.394000	0:01:30.833000
3º RUN
	PSORTb	MZJava	TOTAL FOR GENOME
B. anthracis str. “Ames Antecesor”	1:42:20.312000	0:01:48.793000	1:44:09.105000
B. anthracis str. A0248	1:44:29.247000	0:01:56.018000	1:46:25.265000
B. anthracis str. Ames	1:43:48.630000	0:01:24.794000	1:45:13.424000
B. anthracis str. CDC 684	1:45:47.389000	0:02:06.370000	1:47:53.759000
B. cereus 03BB202	1:52:02.931000	0:01:26.750000	1:53:29.681000
B. cereus str. E33L 10987	1:42:09.625000	0:01:52.145000	1:44:01.770000
B. cereus FRI-35	1:43:28.923000	0:01:38.155000	1:45:07.078000
B. cereus G9842	1:44:45.437000	0:01:44.995000	1:46:30.432000
B. cereus NC7401	1:56:47.392000	0:01:06.605000	1:57:53.996000
B. subtilis subsp. natto BEST195	1:19:36.842000	0:01:34.241000	1:21:11.083000
B. thuringiensis BMB171	1:42:44.399000	0:01:48.725000	1:44:33.124000
B. thuringiensis HD 771	2:03:37.439000	0:01:13.517000	2:04:50.957000
B. thuringiensis serovar chinensis CT-43	1:53:02.607000	0:01:39.314000	1:54:41.922000
B. thuringiensis serovar finitimus YBT-020	1:59:49.723000	0:01:34.080000	2:01:23.802000
B. thuringiensis serovar thungiensis str. IS5056	1:51:43.597000	0:01:23.645000	1:53:07.243000
B. thuringiensis YBT-1518	1:54:22.902000	0:01:37.869000	1:56:00.772000
TOTAL FOR DATASET	1 day, 4:40:37.397000	0:25:56.016000	1 day, 5:06:33.413000
AVERAGE PROCESS TIME	1:47:32.337000	0:01:37.251000
4º RUN
	PSORTb	MZJava	TOTAL FOR GENOME
B. anthracis str. A0248	1:43:22.599000	0:01:44.507000	1:45:07.107000
B. anthracis str. Ames	1:38:50.869000	0:01:41.208000	1:40:32.078000
B. anthracis str. CDC 684	1:50:05.230000	0:01:26.506000	1:51:31.736000
B. anthracis str. H901	1:44:03.439000	0:01:26.355000	1:45:29.794000
B. cereus 03BB202	1:40:24.967000	0:01:39.554000	1:42:04.522000
B. cereus AH187	1:47:13.253000	0:01:35.481000	1:48:48.734000
B. cereus AH820	1:44:16.148000	0:01:14.781000	1:45:30.930000
B. cereus B4264	1:55:06.136000	0:01:28.556000	1:56:34.692000
B. cereus F837/76 strain:F0837/76	1:51:50.455000	0:01:23.767000	1:53:14.222000
B. subtilis subsp. natto BEST195	1:23:21.148000	0:01:05.175000	1:24:26.324000
B. thuringiensis str. Al Hakam	1:52:42.453000	0:01:00.944000	1:53:43.397000
B. thuringiensis Bt407	1:48:59.544000	0:01:22.254000	1:50:21.798000
B. thuringiensis HD 771	1:56:35.197000	0:02:03.758000	1:58:38.955000
B. thuringiensis serovar finitimus YBT-020	1:55:15.548000	0:01:32.483000	1:56:48.030000
B. thuringiensis serovar thungiensis str. IS5056	1:50:31.492000	0:01:55.721000	1:52:27.213000
B. thuringiensis serovar konkurian str. 97-27	1:37:56.395000	0:01:01.926000	1:38:58.321000
TOTAL FOR DATASET	1 day, 4:20:34.874000	0:23:42.976000	1 day, 4:44:17.851000
AVERAGE PROCESS TIME	1:46:17.180000	0:01:28.936000
AVERAGE RUNNING TIMES
PSORTb	MZJava	TOTAL FOR DATASET
1 day, 4:19:38.739000	0:24:37.152000	1 day, 4:44:15.891000
STANDAR DEVIATION TIMES
PSORTb	MZJava	TOTAL FOR DATASET
0:15:17.082000	0:00:56.929000	0:15:57.265000

## Sheet: 8 genomes
1º RUN
	PSORTb	MZJava	TOTAL FOR GENOME
B. anthracis str. Ames	1:45:41.364000	0:01:37.867000	1:47:19.231000
B. anthracis str. CDC 684	1:42:05.141000	0:02:08.767000	1:44:13.908000
B. cereus str. ATCC 10987	1:52:44.466000	0:01:11.485000	1:53:55.951000
B. cereus biovar anthracis str. CI 684	1:50:45.618000	0:01:57.775000	1:52:43.393000
B. cereus F837/76 strain:F0837/76	1:55:20.300000	0:01:29.546000	1:56:49.847000
B. subtilis subsp. natto BEST195	1:27:19.581000	0:01:30.296000	1:28:49.877000
B. thuringiensis HD 771	1:59:46.332000	0:02:08.779000	2:01:55.110000
B. thuringiensis serovar thungiensis str. IS5056	1:44:54.237000	0:01:58.283000	1:46:52.520000
TOTAL FOR DATASET	14:18:37.039000	0:14:02.798000	14:32:39.837000
AVERAGE PROCESS TIME	1:47:19.630000	0:01:45.350000
2º RUN
	PSORTb	MZJava	TOTAL FOR GENOME
B. anthracis str. H901	1:40:44.050000	0:01:22.147000	1:42:06.198000
B. anthracis str. Sterne	1:31:36.517000	0:01:08.374000	1:32:44.891000
B. cereus str. ATCC 14579	1:43:19.731000	0:01:56.989000	1:45:16.721000
B. cereus B4264	1:50:44.537000	0:01:47.826000	1:52:32.363000
B. cereus str.Q1	1:40:29.904000	0:01:46.672000	1:42:16.575000
B. subtilis subsp. natto BEST195	1:15:34.935000	0:00:55.247000	1:16:30.181000
B. thuringiensis HD 771	1:56:41.829000	0:01:41.924000	1:58:23.754000
B. thuringiensis serovar chinensis CT-43	1:42:29.281000	0:01:57.835000	1:44:27.116000
TOTAL FOR DATASET	13:21:40.783000	0:12:37.015000	13:34:17.798000
AVERAGE PROCESS TIME	1:40:12.598000	0:01:34.627000
3º RUN
	PSORTb	MZJava	TOTAL FOR GENOME
B. anthracis str. A0248	1:48:16.201000	0:01:38.662000	1:49:54.864000
B. anthracis str. Sterne	1:32:56.575000	0:01:17.993000	1:34:14.568000
B. cereus 03BB202	1:48:08.135000	0:01:49.339000	1:49:57.474000
B. cereus FRI-35	1:36:21.546000	0:01:47.485000	1:38:09.030000
B. cereus G9842	1:46:53.627000	0:01:11.213000	1:48:04.839000
B. subtilis subsp. natto BEST195	1:31:20.585000	0:01:21.267000	1:32:41.852000
B. thuringiensis serovar kurstaki str. HD73	2:03:55.647000	0:01:46.728000	2:05:42.375000
B. thuringiensis YBT-1518	1:53:58.267000	0:02:01.702000	1:55:59.969000
TOTAL FOR DATASET	14:01:50.584000	0:12:54.388000	14:14:44.972000
AVERAGE PROCESS TIME	1:45:13.823000	0:01:36.799000
4º RUN
	PSORTb	MZJava	TOTAL FOR GENOME
B. anthracis str. “Ames Antecesor”	1:32:13.747000	0:01:05.217000	1:33:18.964000
B. anthracis str. Sterne	1:40:50.810000	0:01:40.600000	1:42:31.411000
B. cereus 03BB202	1:38:32.827000	0:01:24.519000	1:39:57.346000
B. cereus B4264	1:46:23.796000	0:01:32.619000	1:47:56.414000
B. cereus biovar anthracis str. CI 684	1:38:51.007000	0:01:22.956000	1:40:13.963000
B. subtilis subsp. natto BEST195	1:34:27.078000	0:01:09.974000	1:35:37.052000
B. thuringiensis HD 771	2:01:31.093000	0:01:13.907000	2:02:45
B. thuringiensis serovar thungiensis str. IS5056	1:50:41.003000	0:01:42.900000	1:52:23.902000
TOTAL FOR DATASET	13:43:31.361000	0:11:12.690000	13:54:44.052000
AVERAGE PROCESS TIME	1:42:56.420000	0:01:24.086000
AVERAGE RUNNING TIMES
PSORTb	MZJava	TOTAL FOR DATASET
13:51:24.942000	0:12:41.723000	14:04:06.665000
STANDAR DEVIATION TIMES
PSORTb	MZJava	TOTAL FOR DATASET
0:24:27.727000	0:01:09.958000	0:25:12.059000

## Sheet: 4 genomes
1º RUN
	PSORTb	MZJava	TOTAL FOR GENOME
B. anthracis str. CDC 684	1:52:49.300000	0:02:03.558000	1:47:19.231000
B. cereus 03BB202	1:48:54.190000	0:01:06.233000	1:44:13.908000
B. subtilis subsp. natto BEST195	1:29:24.777000	0:01:45.072000	1:53:55.951000
B. thuringiensis str. Al Hakam	1:44:53.044000	0:02:01.248000	1:52:43.393000
TOTAL FOR DATASET	6:56:01.310000	0:06:56.112000	7:18:12.483000
AVERAGE PROCESS TIME	1:44:00.328000	0:01:44.028000
2º RUN
	PSORTb	MZJava	TOTAL FOR GENOME
B. anthracis str. H901	1:53:18.416000	0:01:41.164000	1:54:59.580000
B. cereus str.Q1	1:48:33.485000	0:01:31.653000	1:50:05.138000
B. subtilis subsp. natto BEST195	1:29:13.254000	0:01:11.465000	1:30:24.719000
B. thuringiensis HD 771	1:53:30.559000	0:02:11.394000	1:55:41.953000
TOTAL FOR DATASET	7:04:35.714000	0:06:35.676000	7:11:11.390000
AVERAGE PROCESS TIME	1:46:08.929000	0:01:38.919000
3º RUN
	PSORTb	MZJava	TOTAL FOR GENOME
B. anthracis str. A0248	1:48:55.689000	0:01:23.731000	1:50:19.420000
B. cereus FRI-35	1:41:05.859000	0:01:07.949000	1:42:13.808000
B. subtilis subsp. natto BEST195	1:24:57.063000	0:01:36.389000	1:26:33.452000
B. thuringiensis YBT-1518	1:52:11.813000	0:01:44.272000	1:53:56.084000
TOTAL FOR DATASET	6:47:10.423000	0:05:52.340000	6:53:02.764000
AVERAGE PROCESS TIME	1:41:47.606000	0:01:28.085000
4º RUN
	PSORTb	MZJava	TOTAL FOR GENOME
B. anthracis str. “Ames Antecesor”	1:42:54.957000	0:01:45.980000	1:44:40.937000
B. cereus biovar anthracis str. CI 684	1:39:56.054000	0:01:19.167000	1:41:15.222000
B. subtilis subsp. natto BEST195	1:30:44.097000	0:00:52.362000	1:31:36.459000
B. thuringiensis HD 771	1:50:47.081000	0:01:44.102000	1:52:31.183000
TOTAL FOR DATASET	6:44:22.190000	0:05:41.610000	6:50:03.800000
AVERAGE PROCESS TIME	1:41:05.547000	0:01:25.403000
AVERAGE RUNNING TIMES
PSORTb	MZJava	TOTAL FOR DATASET
6:53:02.409000	0:06:16.434000	7:03:07.609000
STANDAR DEVIATION TIMES
PSORTb	MZJava	TOTAL FOR DATASET
0:09:09.909000	0:00:35.298000	0:13:43.212000

## Sheet: NEXUS
	32 GENOMES
	Extracellular	Cyto 50-60		Cyto 60-more		Cyto 28-more
		4.5-5.5	All	4.5-5.5	All	4.5-5.5	All
Speclust	0:22:11	0:05:47	0:18:24	0:05:13	0:16:38	0:20:41	2:08:16
MrBayes	0:13:51	0:05:42	0:04:27	0:17:41	0:23:33	0:16:33	0:22:08
TOTAL FOR DATASET	0:36:02	0:11:29	0:22:51	0:22:54	0:40:11	0:37:14	2:30:24
	24 GENOMES - 1º RUN
	Extracellular	Cyto 50-60		Cyto 60-more		Cyto 28-more
		4.5-5.5	All	4.5-5.5	All	4.5-5.5	All
Speclust	0:10:07	0:03:19	0:11:19	0:04:02	0:13:22	0:10:58	1:13:33
MrBayes	0:09:49	0:04:52	0:03:32	0:13:05	0:17:02	0:12:33	0:16:28
TOTAL FOR DATASET	0:19:56	0:08:11	0:14:51	0:17:07	0:30:24	0:23:31	1:30:01
	24 GENOMES - 2º RUN
	Extracellular	Cyto 50-60		Cyto 60-more		Cyto 28-more
		4.5-5.5	All	4.5-5.5	All	4.5-5.5	All
Speclust	0:09:31.481000	0:03:02.194000	0:10:41.445000	0:03:44.823000	0:13:02.403000	0:11:23.194000	1:14:04.863000
MrBayes	0:10:12.641000	0:04:16.548000	0:03:39.849000	0:13:40.788000	0:17:32.315000	0:12:25.343000	0:16:30.280000
TOTAL FOR DATASET	0:19:44.123000	0:07:18.741000	0:14:21.295000	0:17:25.611000	0:30:34.718000	0:23:48.537000	1:30:35.144000
	24 GENOMES - 3º RUN
	Extracellular	Cyto 50-60		Cyto 60-more		Cyto 28-more
		4.5-5.5	All	4.5-5.5	All	4.5-5.5	All
Speclust	0:10:25.719000	0:02:47.793000	0:11:43.626000	0:04:21.771000	0:13:46.257000	0:10:28.639000	1:13:42.223000
MrBayes	0:09:16.399000	0:05:15.050000	0:04:04.257000	0:13:11.462000	0:17:28.406000	0:12:51.854000	0:16:40.785000
TOTAL FOR DATASET	0:19:42.117000	0:08:02.843000	0:15:47.883000	0:17:33.233000	0:31:14.663000	0:23:20.494000	1:30:23.008000
	24 GENOMES - 4º RUN
	Extracellular	Cyto 50-60		Cyto 60-more		Cyto 28-more
		4.5-5.5	All	4.5-5.5	All	4.5-5.5	All
Speclust	0:09:59.422000	0:03:32.334000	0:11:09.866000	0:04:19.485000	0:13:11.252000	0:12:03.548000	1:13:38.950000
MrBayes	0:10:03.106000	0:03:33.864000	0:03:06.067000	0:12:58.338000	0:18:03.897000	0:13:07.813000	0:16:30.212000
TOTAL FOR DATASET	0:20:02.528000	0:07:06.198000	0:14:15.933000	0:17:17.823000	0:31:15.149000	0:25:11.361000	1:30:09.161000
	16 GENOMES - 1º RUN
	Extracellular	Cyto 50-60		Cyto 60-more		Cyto 28-more
		4.5-5.5	All	4.5-5.5	All	4.5-5.5	All
Speclust	0:04:33	0:02:10	0:08:13	0:01:54	0:05:35	0:04:51	0:32:17
MrBayes	0:06:51	0:03:28	0:02:27	0:08:17	0:11:26	0:08:10	0:11:03
TOTAL FOR DATASET	0:11:24	0:05:38	0:10:40	0:10:11	0:17:01	0:13:01	0:43:20
	16 GENOMES - 2º RUN
	Extracellular	Cyto 50-60		Cyto 60-more		Cyto 28-more
		4.5-5.5	All	4.5-5.5	All	4.5-5.5	All
Speclust	0:04:55.798000	0:01:52.566000	0:08:05.628000	0:01:35.270000	0:05:39.166000	0:04:08.731000	0:31:38.149000
MrBayes	0:06:39.972000	0:04:10.673000	0:01:49.655000	0:08:57.589000	0:10:53.696000	0:07:47.015000	0:11:41.026000
TOTAL FOR DATASET	0:11:35.769000	0:06:03.239000	0:09:55.284000	0:10:32.859000	0:16:32.862000	0:11:55.746000	0:43:19.174000
	16 GENOMES - 3º RUN
	Extracellular	Cyto 50-60		Cyto 60-more		Cyto 28-more
		4.5-5.5	All	4.5-5.5	All	4.5-5.5	All
Speclust	0:05:21.468000	0:02:28.814000	0:07:54.851000	0:02:19.897000	0:05:07.914000	0:04:48.810000	0:32:06.481000
MrBayes	0:06:12.390000	0:03:29.882000	0:01:40.889000	0:08:27.140000	0:10:53.501000	0:08:14.082000	0:10:56.690000
TOTAL FOR DATASET	0:11:33.858000	0:05:58.696000	0:09:35.740000	0:10:47.037000	0:16:01.414000	0:13:02.892000	0:43:03.170000
	16 GENOMES - 4º RUN
	Extracellular	Cyto 50-60		Cyto 60-more		Cyto 28-more
		4.5-5.5	All	4.5-5.5	All	4.5-5.5	All
Speclust	0:05:29.824000	0:03:00.359000	0:07:26.174000	0:02:44.925000	0:04:28.257000	0:04:42.125000	0:31:34.020000
MrBayes	0:05:46.794000	0:04:03.229000	0:02:08.869000	0:08:15.649000	0:10:31.866000	0:07:36.655000	0:11:09.683000
TOTAL FOR DATASET	0:11:16.618000	0:07:03.587000	0:09:35.042000	0:11:00.574000	0:15:00.122000	0:12:18.779000	0:42:43.703000
	8 GENOMES - 1º RUN
	Extracellular	Cyto 50-60		Cyto 60-more		Cyto 28-more
		4.5-5.5	All	4.5-5.5	All	4.5-5.5	All
Speclust	0:01:04	0:01:07	0:03:16	0:01:11	0:04:02	0:02:11	0:12:15
MrBayes	0:01:49	0:01:37	0:01:13	0:01:54	0:02:21	0:02:00	0:02:18
TOTAL FOR DATASET	0:02:53	0:02:44	0:04:29	0:03:05	0:06:23	0:04:11	0:14:33
	8 GENOMES - 2º RUN
	Extracellular	Cyto 50-60		Cyto 60-more		Cyto 28-more
		4.5-5.5	All	4.5-5.5	All	4.5-5.5	All
Speclust	0:01:25.317000	0:00:40.023000	0:03:49.172000	0:01:26	0:04:06.779000	0:01:40.626000	0:11:59.599000
MrBayes	0:02:20.466000	0:01:47.264000	0:00:50.083000	0:02:28.917000	0:02:22.723000	0:01:46.795000	0:01:57.344000
TOTAL FOR DATASET	0:03:45.783000	0:02:27.287000	0:04:39.255000	0:03:55	0:06:29.502000	0:03:27.420000	0:13:56.942000
	8 GENOMES - 3º RUN
	Extracellular	Cyto 50-60		Cyto 60-more		Cyto 28-more
		4.5-5.5	All	4.5-5.5	All	4.5-5.5	All
Speclust	0:01:30.224000	0:00:44.040000	0:02:49.243000	0:01:31.848000	0:04:19.643000	0:01:51.356000	0:12:01.168000
MrBayes	0:01:32.109000	0:01:22.715000	0:01:33.038000	0:02:17.296000	0:02:20.737000	0:01:50.884000	0:01:53.358000
TOTAL FOR DATASET	0:03:02.333000	0:02:06.755000	0:04:22.280000	0:03:49.144000	0:06:40.380000	0:03:42.240000	0:13:54.526000
	8 GENOMES - 4º RUN
	Extracellular	Cyto 50-60		Cyto 60-more		Cyto 28-more
		4.5-5.5	All	4.5-5.5	All	4.5-5.5	All
Speclust	0:01:29.908000	0:01:05.756000	0:03:15	0:00:50.858000	0:03:48.087000	0:01:23.932000	0:12:05.156000
MrBayes	0:02:04.432000	0:01:31.819000	0:01:47	0:02:27.467000	0:02:41.298000	0:01:51.087000	0:02:07.147000
TOTAL FOR DATASET	0:03:34.340000	0:02:37.575000	0:05:02	0:03:18.324000	0:06:29.386000	0:03:15.020000	0:14:12.304000
	4 GENOMES - 1º RUN
	Extracellular	Cyto 50-60		Cyto 60-more		Cyto 28-more
		4.5-5.5	All	4.5-5.5	All	4.5-5.5	All
Speclust	0:00:39	0:01:00	0:01:32	0:00:26	0:01:26	0:00:35	0:02:45
MrBayes	00:00:47	0:00:34	0:00:36	0:00:35	0:00:42	0:00:49	0:00:59
TOTAL FOR DATASET	00:01:26	0:01:34	0:02:08	0:01:01	0:02:08	0:01:24	0:03:44
	4 GENOMES - 2º RUN
	Extracellular	Cyto 50-60		Cyto 60-more		Cyto 28-more
		4.5-5.5	All	4.5-5.5	All	4.5-5.5	All
Speclust	0:00:38.738000	0:00:57.414000	0:01:31.977000	0:00:26.732000	0:01:26.016000	0:00:32.431000	0:02:41.197000
MrBayes	0:00:45.081000	0:00:38.668000	0:00:37.211000	0:00:31.752000	0:00:42.882000	0:00:50.269000	0:01:03.789000
TOTAL FOR DATASET	0:01:23.819000	0:01:36.081000	0:02:09.189000	0:00:58.484000	0:02:08.898000	0:01:22.699000	0:03:44.986000
	4 GENOMES - 3º RUN
	Extracellular	Cyto 50-60		Cyto 60-more		Cyto 28-more
		4.5-5.5	All	4.5-5.5	All	4.5-5.5	All
Speclust	0:00:36.985000	0:01:00.653000	0:01:35.444000	0:00:26.792000	0:01:28.253000	0:00:39.200000	0:02:48.435000
MrBayes	0:00:44.162000	0:00:38.038000	0:00:36.152000	0:00:31.678000	0:00:46.565000	0:00:46.457000	0:01:02.196000
TOTAL FOR DATASET	0:01:21.147000	0:01:38.691000	0:02:11.595000	0:00:58.470000	0:02:14.818000	0:01:25.657000	0:03:50.630000
	4 GENOMES - 4º RUN
	Extracellular	Cyto 50-60		Cyto 60-more		Cyto 28-more
		4.5-5.5	All	4.5-5.5	All	4.5-5.5	All
Speclust	0:00:40.538000	0:00:59.718000	0:01:31.683000	0:00:26.514000	0:01:22.480000	0:00:33.341000	0:02:49.124000
MrBayes	0:00:49.815000	0:00:36.214000	0:00:40.594000	0:00:39.874000	0:00:37.733000	0:00:51.771000	0:00:57.305000
TOTAL FOR DATASET	0:01:30.353000	0:01:35.932000	0:02:12.277000	0:01:06.388000	0:02:00.213000	0:01:25.112000	0:03:46.429000
